# Supplementary material for: Pretectal neurons control hunting behaviour
Source: eLife. 2019 Oct 8;8:e48114. doi: 10.7554/eLife.48114 (PMC6783268; doi:10.7554/eLife.48114)
Supplement: Supplementary file 1. — Spreadsheet containing details of statistical analyses (test used, test statistic, values of N, centre and spread), and description of kinematic regressors. [file elife-48114-supp1.xlsx]

## Sheet: Table S1
FIGURE 1	Names of predictors used for multilinear regression	Description
Fig 1G-1I	LEye ipsi pos	Left eye ipsiversive position
	LEye ipsi vel	Left eye ipsiversive velocity
	REye ipsi pos	Right eye ipsiversive position
	REye ipsi vel	Right eye ipsiversive velocity
	Conv tail sym	Eye convergence associated with no/symmetrical tail movement
	Conv tail L	Eye convergence associated with leftwards tail movement
	Conv tail R	Eye convergence associated with rightwards tail movement
	Tail bout L	Leftwards tail movements
	Tail bout R	Rightwards tail movements
	Tail vigour	Absolute tail angular velocity, smoothed with 40 ms boxcar filter
	Motion error	Euclidean distance (`error`) applied to each calcium imaging frame during motion correction (this predictor is not convolved with CIRF)
FIGURE 1-S1	Variable	Values	Number of fish (N)	Test used	Test Results
Fig 1-S1C	Spot location at convergent saccade (°) [median per fish]. Leftwards vs. rightwards moving spots	Mean: -20.31 (leftwards), 26.51 (rightwards) SD: 10.32 (leftwards), 12.65 (rightwards)	N = 8	Student t-test (two-tailed). Parametric unpaired	p < 0.0001, t = 8.111
FIGURE 5	Variable	Values	Number of fish (N)	Test used	Test Results
Fig 5F	Opto-hunting response probability (%). 'No-stimulation' vs. 'LED-On' trials. For all KalTA4u508 cells that elicited opto-hunting	Mean: 0.434 (no-stimulation), 16.303 (LED-On) SD: 2.085 (no-stimulation), 5.888 (LED-On)	N = 23 fish	Wilcoxon matched-pairs signed rank test (two-tailed). Nonparametric paired	p < 0.0001, W = 253
Fig 5H	Opto-hunting response probability (%). 'Ipsi-' vs. 'Contra-projecting' KalTA4u508 cells	Mean: 16.271 (ipsi), 16.323 (contra) SD: 5.303 (ipsi), 6.43248 (contra)	N = 9 (ipsi), N = 14 (contra)	Mann Whitney test (two-tailed). Nonparametric unpaired	p = 0.86, U = 60
Fig 5I	Hunting sequence duration (s) [median per fish]. Opto-hunting vs. Paramecia hunting	Mean: 1.244 (opto-hunting), 1.268 (Paramecia hunting) SD: 0.377 (opto-hunting), 0.263 (Paramecia hunting)	N = 23 (opto-hunting) N = 31 (Paramecia hunting/Spontaneous bouts)	Mann Whitney test (two-tailed). Nonparametric unpaired	p = 0.88, U = 348
Fig 5J	Eye vergence angle (°) [mean per fish]. Opto-hunting vs. Paramecia hunting	Mean: 63.83 (opto-hunting), 64.62 (Paramecia hunting) SD: 4.82 (opto-hunting), 3.70 (Paramecia hunting)		Student t-test (two-tailed). Parametric unpaired	p = 0.49, t = 0.6816
Fig 5K	Opto-hunting eye-tail time lag (ms) [mean per fish]. Opto-hunting vs. Paramecia hunting	Mean: 7.42 (opto-hunting), 9.08 (Paramecia hunting) SD: 5.80 (opto-hunting), 3.56 (Paramecia hunting)		Student t-test with Welch's correction (two-tailed). Parametric unpaired	p = 0.23, t = 1.2145
Fig 5L	Tail bout asymmetry [median per fish]. Opto-hunting vs. Paramecia hunting	Mean: 0.560 (opto-hunting), 0.702 (Paramecia hunting) SD: 0.343 (opto-hunting), 0.113 (Paramecia hunting)		Mann Whitney test (two-tailed). Nonparametric unpaired	p = 0.11, U = 267
	Tail bout asymmetry [median per fish]. Opto-hunting vs. Exploratory 'spontaneous' bouts	Mean: 0.560 (opto-hunting), 0.156 (Spontaneous bouts) SD: 0.343 (opto-hunting), 0.053 (Spontaneous bouts)		Mann Whitney test (two-tailed). Nonparametric unpaired	p < 0.0001, U = 75
Fig 5M	Fractional curvature of distal tail segments [median per fish]. Opto-hunting vs. Paramecia hunting	Mean: 0.356 (opto-hunting), 0.390 (Paramecia hunting) SD: 0.160 (opto-hunting), 0.027 (Paramecia hunting)		Mann Whitney test (two-tailed). Nonparametric unpaired	p = 0.36, U = 304
	Fractional curvature of distal tail segments [median per fish]. Opto-hunting vs. Exploratory 'spontaneous' bouts	Mean: 0.356 (opto-hunting), 0.312 (Spontaneous bouts) SD: 0.160 (opto-hunting), 0.026 (Spontaneous bouts)		Mann Whitney test (two-tailed). Nonparametric unpaired	p = 0.0024, U = 186
Fig 5N	Tail beat frequency (Hz) [median per fish]. Opto-hunting vs. Paramecia hunting	Mean: 30.78 (opto-hunting), 30.48 (Paramecia hunting) SD: 3.35 (opto-hunting), 2.21 (Paramecia hunting)		Student t-test (two-tailed). Parametric unpaired	p = 0.69, t = 0.3980
	Tail beat frequency (Hz) [median per fish]. Opto-hunting vs. Exploratory 'spontaneous' bouts	Mean: 30.78 (opto-hunting), 33.11 (Spontaneous bouts) SD: 3.35 (opto-hunting), 2.80 (Spontaneous bouts)		Student t-test (two-tailed). Parametric unpaired	p = 0.0078, t = 2.7697
Fig 5O	Tail vigour (a.u.) [median per fish]. Opto-hunting vs. Paramecia hunting	Mean: 3.27 (opto-hunting), 5.55 (Paramecia hunting) SD: 1.76 (opto-hunting), 0.92 (Paramecia hunting)		Mann Whitney test (two-tailed). Nonparametric unpaired	p < 0.0001, U = 59
	Tail vigour (a.u.) [median per fish]. Opto-hunting vs. Exploratory 'spontaneous' bouts	Mean: 3.27 (opto-hunting), 8.58 (Spontaneous bouts) SD: 1.76 (opto-hunting), 1.02 (Spontaneous bouts)		Mann Whitney test (two-tailed). Nonparametric unpaired	p < 0.0001, U = 25
Fig 5P	Tail theta-1 angle (°) [median per fish]. Opto-hunting vs. Paramecia hunting	Mean: 58.21 (opto-hunting), 133.00 (Paramecia hunting) SD: 25.03 (opto-hunting), 20.45 (Paramecia hunting)		Student t-test (two-tailed). Parametric unpaired	p < 0.0001, t = 12.07
	Tail theta-1 angle (°) [median per fish]. Opto-hunting vs. Exploratory 'spontaneous' bouts	Mean: 58.21 (opto-hunting), 84.60 (Spontaneous bouts) SD: 25.03 (opto-hunting), 14.06 (Spontaneous bouts)		Student t-test with Welch's correction (two-tailed). Parametric unpaired	p < 0.0001, t = 4.5521
Fig 5Q	Opto-hunting response latency (s) [mean per fish]. 'Ipsi-' vs. 'Contra-projecting' KalTA4u508 cells	Mean: 3.749 (ipsi), 3.806 (contra) SD: 1.816 (ipsi), 1.235 (contra)	N = 9 (ipsi), N = 14 (contra)	Student t-test (two-tailed). Parametric unpaired	p = 0.92, t = 0.0892
Fig 5R	Tail theta-1 angle of initial opto-hunting bout, relative to cell location (˚) [mean per fish] 'Ipsi-' vs. 'Contra-projecting' KalTA4u508 cells	Mean: 22.69 (ipsi), -7.55 (contra) SD: 36.97 (ipsi), 24.04 (contra)		Student t-test (two-tailed). Parametric unpaired	p = 0.0264, t = 2.389
Fig 5S	Fraction of opto-hunting events per fish with ipsilaterally directed initial tail bout (%). 'Ipsi-' vs. 'Contra-projecting' KalTA4u508 cells	Mean: 75.93 (ipsi), 38.57 (contra) SD: 38.29 (ipsi), 36.18 (contra)		Mann Whitney test (two-tailed). Nonparametric unpaired	p = 0.0327, U = 30.5
FIGURE 5-S1	Variable	Values	Number of fish (N)	Test used	Test Results
Fig 5-S1A	Opto-hunting response duration (s) [mean per fish]. 'Ipsi-' vs. 'Contra-projecting' KalTA4u508 cells	Mean: 1.190 (ipsi), 1.302 (contra) SD: 0.426 (ipsi), 0.434 (contra)	N = 9 (ipsi), N = 14 (contra)	Student t-test (two-tailed). Parametric unpaired	p = 0.55, t = 0.6074
Fig 5-S1B	Opto-hunting swim bout number per hunting routine [mean per fish]. 'Ipsi-' vs. 'Contra-projecting' KalTA4u508 cells	Mean: 1.694 (ipsi), 1.917 (contra) SD: 0.6319 (ipsi), 0.9779 (contra)		Student t-test (two-tailed). Parametric unpaired	p = 0.55, t = 0.6030
Fig 5-S1D	Opto-hunting fraction of hunting routines with capture swims (%). 'Ipsi-' vs. 'Contra-projecting' KalTA4u508 cells	Mean: 41.67 (ipsi), 71.67 (contra) SD: 22.57 (ipsi), 29.81 (contra)		Mann Whitney test (two-tailed). Nonparametric unpaired	p = 0.16, U = 3.5
Fig 5-S1E	Opto-hunting eye-tail time lag (ms) [mean per fish]. 'Ipsi-' vs. 'Contra-projecting' KalTA4u508 cells	Mean: 9.074 (ipsi), 6.357 (contra) SD: 4.558 (ipsi), 6.416 (contra)		Student t-test (two-tailed). Parametric unpaired	p = 0.28, t = 1.100
Fig 5-S1F	Opto-hunting eye vergence angle (°) [mean per fish]. 'Ipsi-' vs. 'Contra-projecting' KalTA4u508 cells	Mean: 60.09 (ipsi), 61.98 (contra) SD: 4.77 (ipsi), 4.77 (contra)		Mann Whitney test (two-tailed). Nonparametric unpaired	p = 0.25, U = 44
FIGURE 5-S2	Variable	Values	Number of fish (N)	Test used	Test Results
Fig 5-S2D	Opto-hunting response probability for left side pretectum stimulation (%). 'Opsin+' vs. 'opsin-' fish	Mean: 52.29 (opsin+), 0.00 (opsin-) SD: 40.09 (opsin+), 0.00 (opsin-)	N = 7 (opsin+), N = 7 (opsin-)	Mann Whitney test (two-tailed). Nonparametric unpaired	p = 0.0210, U = 7
	Opto-hunting response probability for right side pretectum stimulation (%). 'Opsin+' vs. 'opsin-' fish	Mean: 58.57 (opsin+), 0.00 (opsin-) SD: 33.42 (opsin+), 0.00 (opsin-)		Mann Whitney test (two-tailed). Nonparametric unpaired	p = 0.0047, U = 3.5
	Opto-hunting response probability (%). 'On-target' [mean per fish] vs. 'Off-target' stimulation	Mean: 55.43 (On-target), 0.00 (Off-target) SD: 35.26 (On-target), 0.00 (Off-target)	N = 7 (opsin+)	Wilcoxon matched-pairs signed rank test (two-tailed). Nonparametric paired	p = 0.0313, W = -21
Fig 5-S2E	Opto-hunting response latency (ms) [mean per fish]. 'Left' vs. 'right' side stimulation	Mean: 79.27 (left side), 85.85 (right side) SD: 9.62 (left side), 11.99 (right side)	N = 5 (left side), N = 6 (right side)	Student t-test (two-tailed). Parametric paired	p = 0.46, t = 0.1383
Fig 5-S2F	Fraction of opto-hunting events per fish with contralaterally directed initial tail bout (%). 'Left' vs. 'right' side stimulation	Mean: 69.11 (left side), 53.78 (right side) SD: 20.64 (left side), 38.34 (right side)		Wilcoxon matched-pairs signed rank test (two-tailed). Nonparametric paired	p = 0.62, W = -4
FIGURE 6	Variable	Values	Number of fish (N)	Test used	Test Results
Fig 6F	Number of Paramecia captured in 1 h. Pre- vs. post-ablation of KalTA4u508 pretectal cells	Mean: 16.47 (pre), 9.04 (post) SD: 12.05 (pre), 6.23 (post)	N = 14	Student t-test (two-tailed). Parametric paired	p = 0.0448, t = 2.2207
Fig 6G	Cumulative number of hunting events over time. Pre- vs. post-ablation of KalTA4u508 pretectal cells	Linear regression equations: Y = 3.773*X + 0.998 (pre), Y = 2.851*X + 0.997 (post)		Extra sum-of-squares F test	p = 0.015, F = 4.249
Fig 6H	Hunting sequence duration (s) [median per fish]. Pre- vs. post-ablation of KalTA4u508 pretectal cells	Mean: 1.427 (pre), 1.135 (post) SD: 0.258 (pre), 0.194 (post)		Wilcoxon matched-pairs signed rank test (two-tailed). Nonparametric paired	p = 0.0017, W = -93
Fig 6I	Swim speed (cm/min) [mean per fish]. Pre- vs. post-ablation of KalTA4u508 pretectal cells	Mean: 71.13 (pre), 72.55 (post) SD: 5.47 (pre), 4.03 (post)		Wilcoxon matched-pairs signed rank test (two-tailed). Nonparametric paired	p = 0.21, W = 41
Fig 6J	Loom stimulus escape probability (%). Pre- vs. post-ablation of KalTA4u508 pretectal cells	Mean: 51.34 (pre), 49.70 (post) SD: 18.45 (pre), 20.10 (post)		Wilcoxon matched-pairs signed rank test (two-tailed). Nonparametric paired	p = 0.85, W = -7
Fig 6K	Loom stimulus size at escape (°) [median per fish]. Pre- vs. post-ablation of KalTA4u508 pretectal cells	Mean: 40.82 (pre), 46.43 (post) SD: 8.03 (pre), 11.79 (post)		Student t-test (two-tailed). Parametric paired	p = 0.13, t = 1.5816
Fig 6L	OMR turn rate (°/s) [median per fish]. Pre- vs. post-ablation of KalTA4u508 pretectal cells	Mean: 27.32 (pre), 22.91 (post) SD: 10.91 (pre), 11.46 (post)		Student t-test (two-tailed). Parametric paired	p = 0.31, t = 1.0522
FIGURE 6-S1	Variable	Values	Number of fish (N)	Test used	Test Results
Fig 6-S1E	Number of Paramecia captured in 1 h. Pre- vs. post-ablation of gata2a-expressing thalamic cells	Mean: 29.3 (pre), 36.3 (post) SD: 4.57 (pre), 10.41 (post)	N = 10	Student t-test (two-tailed). Parametric paired	p = 0.08, t = 1.9283
Fig 6-S1F	Number of Paramecia captured in 1 h. 6 dpf vs. 7 dpf control unablated larvae	Mean: 22.16 (6 dpf), 21.44 (7 dpf) SD: 10.04 (6 dpf), 11.68 (7 dpf)	N = 16	Student t-test (two-tailed). Parametric paired	p = 0.77, t = 0.2900
Fig 6-S1G	Cumulative number of hunting events over time. 6 dpf vs. 7 dpf control unablated larvae	Linear regression equations (weighted least squares): Y = 3.678*X + 0.1748 (6 dpf), Y = 3.649*X - 1.046 (7 dpf)		Extra sum-of-squares F test	p = 0.98, F = 0.0113
Fig 6-S1H	Hunting sequence duration (s) [median per fish]. 6 dpf vs. 7 dpf control unablated larvae	Mean: 1.128 (6 dpf), 1.052 (7 dpf) SD: 0.191 (6 dpf), 0.183 (7 dpf)		Student t-test (two-tailed). Parametric paired	p = 0.15, t = 1.4846
Fig 6-S1I	Swim speed (cm/min) [mean per fish]. 6 dpf vs. 7 dpf control unablated larvae	Mean: 74.60 (6 dpf), 76.50 (7 dpf) SD: 3.01 (6 dpf), 3.37 (7 dpf)		Student t-test (two-tailed). Parametric paired	p = 0.073, t = 1.9266
Fig 6-S1J	Loom stimulus escape probability (%). 6 dpf vs. 7 dpf control unablated larvae	Mean: 70.68 (6 dpf), 59.73 (7 dpf) SD: 14.34 (6 dpf), 21.82 (7 dpf)		Wilcoxon matched-pairs signed rank test (two-tailed). Nonparametric paired	p = 0.12, W = -60
Fig 6-S1K	Loom stimulus size at escape (°) [median per fish]. 6 dpf vs. 7 dpf control unablated larvae	Mean: 30.28 (6 dpf), 33.96 (7 dpf) SD: 6.21 (6 dpf), 10.18 (7 dpf)		Student t-test (two-tailed). Parametric paired	p = 0.26, t = 1.1597
Fig 6-S1L	OMR turn rate (°/s) [median per fish]. 6 dpf vs. 7 dpf control unablated larvae	Mean: 33.69 (6 dpf), 27.51 (7 dpf) SD: 14.05 (6 dpf), 13.61 (7 dpf)		Student t-test (two-tailed). Parametric paired	p = 0.077, t = 1.8988
Fig 6-S1M	Tectal opto-hunting response probability (%). 6 dpf vs. 7 dpf control unablated larvae	Mean: 29.28 (6 dpf), 30.30 (7 dpf) SD: 13.91 (6 dpf), 22.69 (7 dpf)		Wilcoxon matched-pairs signed rank test (two-tailed). Nonparametric paired	p = 0.64, W = 17
FIGURE 7	Variable	Values	Number of fish (N)	Test used	Test Results
Fig 7I	Tectal opto-hunting response probability (%). 'ChR2+' vs. 'ChR2+, atoh7-/-'. For all fish in which opto-hunting was elicited	Mean: 36.89 (ChR2+), 88.40 (ChR2+, atoh7-/-) SD: 15.71 (ChR2+), 22.40 (ChR2+, atoh7-/-)	N = 13 fish (ChR2+), N = 29 (ChR2+, atoh7-/-)	Mann Whitney test (two-tailed). Nonparametric unpaired	p < 0.0001, U = 21.5
Fig 7J	Tectal opto-hunting sequence duration (s) [median per fish]. 'ChR2+' vs. 'ChR2+, atoh7-/-'	Mean: 0.740 (ChR2+), 2.810 (ChR2+, atoh7-/-) SD: 0.456 (ChR2+), 1.314 (ChR2+, atoh7-/-)		Mann Whitney test (two-tailed). Nonparametric unpaired	p < 0.0001, U = 19
Fig 7K	Tectal opto-hunting response latency (s) [mean per fish]. 'ChR2+' vs. 'ChR2+, atoh7-/-'	Mean: 4.251 (ChR2+), 1.700 (ChR2+, atoh7-/-) SD: 1.518 (ChR2+), 0.876 (ChR2+, atoh7-/-)		Student t-test with Welch's correction (two-tailed). Parametric unpaired	p < 0.0001, t = 5.652
Fig 7L	Tectal opto-hunting eye-tail time lag (ms) [mean per fish]. 'ChR2+' vs. 'ChR2+, atoh7-/-'	Mean: 6.923 (ChR2+), 4.129 (ChR2+, atoh7-/-) SD: 5.267 (ChR2+), 3.578 (ChR2+, atoh7-/-)		Mann Whitney test (two-tailed). Nonparametric unpaired	p = 0.13, U = 133.5
FIGURE 7-S1	Variable	Values	Number of fish (N)	Test used	Test Results
Fig 7-S1C	Tectal opto-hunting eye vergence angle (°) [mean per fish]. 'ChR2+' vs. 'ChR2+, atoh7-/-'	Mean: 55.43 (ChR2+), 56.49 (ChR2+, atoh7-/-) SD: 4.22 (ChR2+), 9.39 (ChR2+, atoh7-/-)	N = 13 fish (ChR2+), N = 29 (ChR2+, atoh7-/-)	Student t-test with Welch's correction (two-tailed). Parametric unpaired	p = 0.62, t = 0.4875
Fig 7-S1D	Absolute tail theta-1 angle of initial tectal opto-hunting bout (°) [mean per fish]. 'ChR2+' vs. 'ChR2+, atoh7-/-'	Mean: 75.50 (ChR2+), 66.60 (ChR2+, atoh7-/-) SD: 34.52 (ChR2+), 18.72 (ChR2+, atoh7-/-)		Student t-test with Welch's correction (two-tailed). Parametric unpaired	p = 0.43, t = 0.8088
FIGURE 8	Variable	Values	Number of fish (N)	Test used	Test Results
Fig 8B	Tectal opto-hunting response probability (%). Pre- vs. post-ablation of KalTA4u508 pretectal cells	Mean: 23.82 (pre), 7.84 (post) SD: 9.68 (pre), 10.52 (post)	N = 14	Wilcoxon matched-pairs signed rank test (two-tailed). Nonparametric paired	p = 0.0002, W = -91
